# Supplementary material for: Molecular basis of mEAK7-mediated human V-ATPase regulation
Source: Nat Commun. 2022 Jun 7;13:3272. doi: 10.1038/s41467-022-30899-z (PMC9174246; doi:10.1038/s41467-022-30899-z)
Supplement: Supplementary file 4 — Source Data [file 41467_2022_30899_MOESM4_ESM.xlsx]

## Sheet: Fig.4a
Fig.4a	NADH-coupled ATPase assay
V-ATPase	V-ATPase+20mEAK7	V-ATPase+20mEAK7del	V-ATPase+100mEAK7	V-ATPase+100mEAK7del	V-ATPase+BafA1
784.127	730.05	698.87	796.063	774.384	319.526
761.23	717.383	720.306	735.896	726.639	306.368
795.333	739.306	698.87	785.102	769.755	307.807

## Sheet: Fig.4b
Fig.4b	Proton translocation assay
without BafA1			with BafA1
V-ATPase	V-ATPase+mEAK7	V-ATPase+mEAK7del	V-ATPase+BafA1
0.0399	0.0413	0.0414	0.0004
0.04	0.0431	0.0414	0.0002
0.0407	0.0437	0.0381	0

## Sheet: Fig.4c
Fig.4c	Quantification of the bands of phosphorylation of S6
HCT 116 cell			HCT-a4 cell
EV	mEAK7		EV	mEAK7
100	77.18		100	41.6624
100	68.3289		100	29.1328
100	92.6924		100	58.5572
